# Supplementary material for: Salicylic Acid-Mediated Silver Nanoparticle Green Synthesis: Characterization, Enhanced Antimicrobial, and Antibiofilm Efficacy
Source: Pharmaceutics. 2025 Apr 18;17(4):532. doi: 10.3390/pharmaceutics17040532 (PMC12030525; doi:10.3390/pharmaceutics17040532)
Supplement: Supplementary file 1 [file pharmaceutics-17-00532-s001.zip]

Archive with 1 entries (1 files):
- pharmaceutics-3561283-supplementary.pdf
